# Supplementary material for: Toxic Threats from the Fern Pteridium aquilinum: A Multidisciplinary Case Study in Northern Spain
Source: Int J Mol Sci. 2025 Jul 24;26(15):7157. doi: 10.3390/ijms26157157 (PMC12346251; doi:10.3390/ijms26157157)
Supplement: Supplementary file 1 [file ijms-26-07157-s001.zip]

Archive with 1 entries (1 files):
- ijms-3752105-supplementary.pdf
